# Supplementary material for: Tracking invasion events: phylogeography of Hyalomma marginatum in the Mediterranean basin with a focus on Southern France
Source: Parasit Vectors. 2025 Oct 14;18:407. doi: 10.1186/s13071-025-06927-4 (PMC12522377; doi:10.1186/s13071-025-06927-4)
Supplement: Supplementary file 2 — Additional file 2. Nucleotide diversity of the two mitochondrial genes, cytochrome oxidase I and 12S rRNA. Ns = Number of sequences, S = Polymorphic sites, h = Number of haplotypes, k = Average number of nucleotide differences, Hd = Haplotypic diversity, π =Nucleotide diversity, D = Tajima’s D, Fs = Fu’s Fs. For Tajima’s D and Fu’s Fs, bold values are significant. [file 13071_2025_6927_MOESM2_ESM.xlsx]

## Sheet: Feuil1
Gene	Ns	S	h	k	Hd	π
12S rRNA	699	11	12	0.188	0.184	0.0012
COI	699	45	57	1.584	0.673	0.0025
Concatenated	699	55	68	1.755	0.698	0.0022
